# Supplementary material for: Downregulation of MARC2 Promotes Immune Escape and Is Associated With Immunosuppression of Hepatocellular Carcinoma
Source: Front Genet. 2022 Jan 31;12:790093. doi: 10.3389/fgene.2021.790093 (PMC8841793; doi:10.3389/fgene.2021.790093)
Supplement: Supplementary file 9 [file Table1.XLSX]

## Sheet: Sheet1
Group	PLIN2	PCK2	ACSL1	ACAA2	HACD3	CBR1
Cotrol	18.01	8.25	2.42	8.54	6.53	6.98
Cotrol	17.74	8.04	2.37	8.26	6.42	6.75
Cotrol	17.9	8.11	2.22	8.34	6.37	7.03
MARC2	24.61	10.25	3.07	9.46	16.5	15.44
MARC2	24.18	10.14	3.12	9.17	16.28	15.28
MARC2	24.08	10.06	3.24	9.2	16.17	15.1
